# Supplementary material for: The effectiveness of intravenous (IV) to oral (PO) antibiotic switch (IVOS) interventions in managing community- and hospital-acquired pneumonia—a systematic review
Source: JAC Antimicrob Resist. 2026 May 12;8(3):dlag065. doi: 10.1093/jacamr/dlag065 (PMC13160672; doi:10.1093/jacamr/dlag065)
Supplement: dlag065_Supplementary_Data [file dlag065_supplementary_data.zip]

Archive with 3 entries (3 files):
- MMAT S3.pdf
- PRISMA S1.docx
- Search Strategy S2.docx
